# Supplementary material for: Correlation of distribution characteristics and dynamic changes of gut microbiota with the efficacy of immunotherapy in EGFR-mutated non-small cell lung cancer
Source: J Transl Med. 2024 Apr 2;22:326. doi: 10.1186/s12967-024-05135-5 (PMC10985957; doi:10.1186/s12967-024-05135-5)
Supplement: Supplementary file 2 — Additional file 2: Table S1. Univariate and Multivariate Analysis of Clinical parameters on PFS. Table S2. Univariate and Multivariate Analysis of Clinical parameters on OS. Table S3. Baseline demographic characteristics between R and NR groups [file 12967_2024_5135_MOESM2_ESM.xlsx]

## Sheet: Stable1_PFS
Supplementary Table1. Univariate and Multivariate Analysis of Clinical parameters on PFS
Factor	Univariate Analysis				Multivariate Analysis
	HR	95%CI	p value		HR	95%CI	p value
Gender (Male vs. Female)	1.29	0.76 - 2.18	0.353		-	-	-
Age,year (≥56 vs. <56)	1.09	0.64 - 1.86	0.741		-	-	-
Smoking (Yes vs. No)	1.42	0.78 - 2.58	0.247		-	-	-
ECOG PSa (≤1 vs. >1 )	0.39	0.05 - 2.93	0.357		-	-	-
Liver or Brain Metastases (Yes vs. No)	1.25	0.74 - 2.12	0.401		-	-	-
Histology (SCCb vs. Non-SCC)	3.01	0.91 - 10.02	0.072		8.426	1.73-41.16	0.0084
PD-L1 (≥50% vs. ＜1%)	0.66	0.32 - 1.37	0.265		0.375	0.17-0.85	0.0193
PD-L1 (1-49% vs. ＜1%)	1.08	0.52 - 2.24	0.836		0.456	0.19-1.07	0.0721
Probiotics (Yes vs. No)	0.65	0.30 - 1.38	0.262		0.45	0.17-1.22	0.1151
Antibiotics (Yes vs. No)	1.99	1.02 - 3.87	0.042		3.182	1.48-6.85	0.0031
Treatment Line (≤3 vs. ＞3)	0.68	0.40 - 1.16	0.157		0.456	0.24-0.86	0.0151
Treatment Regimen (ICIsc+Chemod/Aise vs. ICIs)	0.57	0.23 - 1.38	0.209		0.523	0.19-1.47	0.22
Treatment Regimen (ICIs+Chemo+Ais vs. ICIs)	0.5	0.20- 1.24	0.136		0.288	0.10-0.87	0.027
aEastern Cooperative Oncology Group performance status
bSquamous cell carcinoma
cImmune checkpoint inhibitors
dChemotherapy
eAnti-angiogenesis therapy

## Sheet: Stable2_OS
Supplementary Table2. Univariate and Multivariate Analysis of Clinical parameters on OS
Factor	Univariate Analysis				Multivariate Analysis
	HR	95%CI	p value		HR	95%CI	p value
Gender (Male vs. Female)	1.23247	0.68-2.25	0.496059		-	-	-
Age,year (≥56 vs. <56)	0.943977	0.52-1.71	0.848702		-	-	-
Smoking (Yes vs. No)	1.81166	0.95-3.47	0.0734064		-	-	-
ECOG PSa (≤1 vs. >1 )	0.0337237	0.01-0.21	<0.001		0.02	0.00-0.25	0.00180816
Liver or Brain Metastases (Yes vs. No)	2.1182	1.12-4.01	0.0209621		2.61	1.07-6.37	0.0352126
Histology (SCCb vs. Non-SCC)	3.97759	1.19-13.33	0.0252486		5.87	1.03-33.5	0.0464945
PD-L1 (≥50% vs. ＜1%)	0.548967	0.23-1.30	0.171261		0.5	0.18-1.38	0.181956
PD-L1 (1-49% vs. ＜1%)	1.32355	0.59-2.99	0.499997		0.57	0.22-1.48	0.250719
Probiotics (Yes vs. No)	0.978554	0.43-2.20	0.958276		0.75	0.24-2.32	0.621114
Antibiotics (Yes vs. No)	1.6357	0.75-3.55	0.21294		3.64	1.30-10.17	0.0139011
Treatment Line (≤3 vs. ＞3)	0.515078	0.27-0.98	0.0418919		0.42	0.19-0.94	0.0347632
Treatment Regimen (ICIsc+Chemod/Aise vs. ICIs)	1.11712	0.33-3.78	0.858805		0.56	0.15-2.16	0.399851
Treatment Regimen (ICIs+Chemo+Ais vs. ICIs)	1.02305	0.3-3.48	0.970869		0.27	0.06-1.13	0.0733224
aEastern Cooperative Oncology Group performance status
bSquamous cell carcionma
cImmune checkpoint inhibitors
dChemotherapy
eAnti-angiogenesis therapy

## Sheet: Stable3
Supplementary Table3. Baseline demographic characteristics between R and NR groups
Characteristic, n (%)	R（N=9）	NR（N=9）	p value
Gender			> 0.05
Male	3 (33.3%)	3 (33.3%)
Female	6 (66.7%)	6 (66.7%)
Age，y			> 0.05
Median [Min,Max]	61 [47, 70]	56 [45, 74]
Histology			> 0.05
SCCa	1 (11.1%)	2 (22.2%)
Adeb	7 (77.8%)	6 (66.7%)
Other	1 (11.1%)	1 (11.1%)
Smoking			> 0.05
Yes	3 (33.3%)	2 (22.2%)
No	6 (66.7%)	7 (77.8%)
ECOG PSc			> 0.05
≤1	8 (88.9%)	9(100%)
>1	1 (11.1%)	0 (0%)
PD-L1			> 0.05
<1%	6 (66.7%)	6 (66.7%)
≥1%	3 (33.3%)	2 (22.2%)
NA	0 (0%)	1 (11.1%)
Metastasis Sites			> 0.05
＜3	3 (33.3%)	2 (22.2%)
≥3	6 (66.7%)	7 (77.8%)
Treatment Line			> 0.05
≤3 lines	6 (66.7%)	3 (33.3%)
＞3 lines	3 (33.3%)	6 (66.7%)
aSquamous cell carcionma
bAdenocarcinoma
cEastern Cooperative Oncology Group performance status
